# Supplementary material for: Electrocardiogram-synchronized pulsatile extracorporeal life support preserves left ventricular function and coronary flow in a porcine model of cardiogenic shock
Source: PLoS One. 2018 Apr 24;13(4):e0196321. doi: 10.1371/journal.pone.0196321 (PMC5915277; doi:10.1371/journal.pone.0196321)
Supplement: S1 File — This is the full data set used in this study. (XLSX) [file pone.0196321.s001.xlsx]

## Sheet: List1
	4C	EDP	23	23	21	24	26	25	21	20
	3,5C	EDP	23	22	22	23	26	24	21	16
	3C	EDP	22	22	19	22	25	20	21	19
	2,5C	EDP	22	22	17	21	21	20	20	23
	2C	EDP	21	22	15	18	20	20	19	22
	1,5C	EDP	21	21	13	17	20	20	18	17
	1C	EDP	20	21	14	17	16	18	18	21
	4P	EDP	19	21	18	21	25	23	21	16
	3,5P	EDP	17	20	20	21	25	22	21	15
	3P	EDP	18	20	18	20	23	20	21	20
	2,5P	EDP	18	22	16	18	20	19	20	18
	2P	EDP	18	21	15	18	19	19	18	19
	1,5P	EDP	18	20	13	14	19	19	18	18
	1P	EDP	17	18	13	17	16	18	17	21
	4C	EDV	149	150	138	140	135	123	154	124
	3,5C	EDV	148	149	140	136	137	119	144	126
	3C	EDV	147	148	137	132	133	115	131	121
	2,5C	EDV	148	149	135	124	125	115	91	113
	2C	EDV	147	147	129	115	120	115	65	93
	1,5C	EDV	146	146	122	114	120	115	43	60
	1C	EDV	145	146	129	105	109	113	31	51
	4P	EDV	144	148	138	140	135	121	153	128
	3,5P	EDV	144	148	139	136	137	118	144	126
	3P	EDV	145	146	136	126	130	115	130	121
	2,5P	EDV	144	149	130	120	125	114	93	108
	2P	EDV	144	146	129	111	120	114	62	92
	1,5P	EDV	145	146	123	111	120	114	43	59
	1P	EDV	144	144	129	104	109	113	30	50
	4C	SBP	111	115	118	79	94	121	97	95
	3,5C	SBP	105	110	94	76	94	108	86	92
	3C	SBP	97	107	78	70	87	106	76	85
	2,5C	SBP	91	103	65	62	73	101	65	86
	2C	SBP	85	98	54	56	65	99	55	85
	1,5C	SBP	81	95	43	50	63	98	43	81
	1C	SBP	82	91	41	43	48	91	36	76
	4P	SBP	107	115	114	72	93	118	94	93
	3,5P	SBP	101	109	94	73	98	106	82	90
	3P	SBP	91	104	78	68	79	104	72	85
	2,5P	SBP	86	101	64	62	70	100	63	81
	2P	SBP	85	96	54	55	63	98	49	83
	1,5P	SBP	81	92	43	50	57	95	39	80
	1P	SBP	80	88	38	43	48	90	31	72
	4C	ESV	127	132	110	84	108	108	104	84
	3,5C	ESV	125	129	109	82	103	98	92	80
	3C	ESV	123	126	113	78	103	92	78	78
	2,5C	ESV	121	126	111	72	99	91	55	75
	2C	ESV	118	120	112	73	96	85	42	66
	1,5C	ESV	115	115	109	79	96	84	29	48
	1C	ESV	104	107	109	78	90	83	29	39
	4P	ESV	120	126	103	77	105	100	95	80
	3,5P	ESV	116	123	104	76	98	94	85	78
	3P	ESV	115	119	106	70	96	90	67	74
	2,5P	ESV	114	118	104	63	94	86	50	68
	2P	ESV	112	113	105	61	90	80	39	62
	1,5P	ESV	109	108	99	67	90	79	26	44
	1P	ESV	100	98	100	72	85	78	25	36
	4C	SV	22	18	28	56	27	15	50	40
	3,5C	SV	23	20	31	54	34	21	52	46
	3C	SV	24	22	24	54	30	23	53	43
	2,5C	SV	27	23	24	52	26	24	36	38
	2C	SV	29	27	17	42	24	30	23	27
	1,5C	SV	31	31	13	35	24	31	14	12
	1C	SV	41	39	20	27	19	30	2	12
	4P	SV	24	22	35	63	30	21	58	48
	3,5P	SV	28	25	35	60	39	24	59	48
	3P	SV	30	27	30	56	34	25	63	47
	2,5P	SV	30	31	26	57	31	28	43	40
	2P	SV	32	33	24	50	30	34	23	30
	1,5P	SV	36	38	24	44	30	35	17	15
	1P	SV	44	46	29	32	24	35	5	14
	4C	EF	14.7651	12	20.2899	40	20	12.1951	32.4675	32.2581
	3,5C	EF	15.5405	13.4228	22.1429	39.7059	24.8175	17.6471	36.1111	36.5079
	3C	EF	16.3265	14.8649	17.5182	40.9091	22.5564	20	40.458	35.5372
	2,5C	EF	18.2432	15.4362	17.7778	41.9355	20.8	20.8696	39.5604	33.6283
	2C	EF	19.7279	18.3673	13.1783	36.5217	20	26.087	35.3846	29.0323
	1,5C	EF	21.2329	21.2329	10.6557	30.7018	20	26.9565	32.5581	20
	1C	EF	28.2759	26.7123	15.5039	25.7143	17.4312	26.5487	6.45161	23.5294
	4P	EF	16.6667	14.8649	25.3623	45	22.2222	17.3554	37.9085	37.5
	3,5P	EF	19.4444	16.8919	25.1799	44.1176	28.4672	20.339	40.9722	38.0952
	3P	EF	20.6897	18.4932	22.0588	44.4444	26.1538	21.7391	48.4615	38.843
	2,5P	EF	20.8333	20.8054	20	47.5	24.8	24.5614	46.2366	37.037
	2P	EF	22.2222	22.6027	18.6047	45.045	25	29.8246	37.0968	32.6087
	1,5P	EF	24.8276	26.0274	19.5122	39.6396	25	30.7018	39.5349	25.4237
	1P	EF	30.5556	31.9444	22.4806	30.7692	22.0183	30.9735	16.6667	28
	4C	MAP	90	85	98	87	86	91	93	88
	3,5C	MAP	78	75	87	77	71	89	85	86
	3C	MAP	67	65	66	63	67	79	80	82
	2,5C	MAP	57	56	50	51	59	56	78	79
	2C	MAP	44	43	42	40	44	45	74	74
	1,5C	MAP	35	35	34	33	34	34	49	70
	1C	MAP	28	26	27	25	29	28	39	59
	4P	MAP	90	85	98	89	91	92	95	90
	3,5P	MAP	86	75	92	80	81	92	88	86
	3P	MAP	74	66	76	67	70	82	81	83
	2,5P	MAP	61	56	57	56	63	60	79	81
	2P	MAP	47	44	44	42	51	49	76	79
	1,5P	MAP	37	35	36	35	37	38	59	72
	1P	MAP	30	27	28	28	31	30	45	60
	4C	CO	1.496	1.188	1.736	3.752	2.538	1.26	4.3	3.32
	3,5C	CO	1.564	1.32	2.046	3.672	3.06	1.785	4.576	3.956
	3C	CO	1.632	1.452	1.68	3.672	2.73	1.978	4.717	3.569
	2,5C	CO	1.836	1.518	2.232	3.536	2.314	2.064	3.348	3.268
	2C	CO	1.914	1.836	1.054	2.856	2.112	2.61	2.323	2.484
	1,5C	CO	1.86	2.046	0.689	2.205	1.872	2.511	1.4	1.26
	1C	CO	2.337	2.418	0.96	1.431	1.349	2.16	0.206	1.296
	4P	CO	1.632	1.452	2.17	4.221	2.82	1.764	4.93	3.984
	3,5P	CO	1.904	1.65	2.31	4.02	3.627	2.04	5.192	3.984
	3P	CO	2.04	1.782	2.1	3.808	3.094	2.15	5.544	3.948
	2,5P	CO	2.04	2.046	1.82	3.876	2.759	2.408	3.913	3.52
	2P	CO	2.112	2.211	1.536	3.5	2.67	2.856	2.254	2.91
	1,5P	CO	2.16	2.508	1.296	2.86	2.43	2.905	1.7	1.65
	1P	CO	2.42	2.622	1.45	1.824	1.8	2.625	0.515	1.484
